# Supplementary material for: Advanced Oxidation Protein Products Contribute to Chronic-Kidney-Disease-Induced Adipose Inflammation through Macrophage Activation
Source: Toxins (Basel). 2023 Feb 26;15(3):179. doi: 10.3390/toxins15030179 (PMC10059001; doi:10.3390/toxins15030179)
Supplement: Supplementary file 1 [file toxins-15-00179-s001.zip]

Archive with 1 entries (1 files):
- toxins-2233647-supplementary.pdf
